# Supplementary material for: Genome-Wide Progesterone Receptor Binding: Cell Type-Specific and Shared Mechanisms in T47D Breast Cancer Cells and Primary Leiomyoma Cells
Source: PLoS One. 2012 Jan 17;7(1):e29021. doi: 10.1371/journal.pone.0029021 (PMC3260146; doi:10.1371/journal.pone.0029021)
Supplement: Table S4 — Genes regulated by RU486 in T47D breast cancer cells. (XLS) [file pone.0029021.s005.xls]

## Sheet: FC.>|1.40|
Supplemental Table S4. Genes regulated by RU486 in T47D breast cancer cells.
Entrez ID	Symbol	Gene Name	RefSeq	Chromosome	FC (T47D, treated vs. control)
1906	EDN1	endothelin 1	NM_001168319	6	2.42662
25987	TSKU	tsukushi small leucine rich proteoglycan homolog (Xenopus laevis)	NM_015516	11	2.28856
55890	GPRC5C	G protein-coupled receptor, family C, group 5, member C	NM_018653	17	2.26527
4502	MT2A	metallothionein 2A	NM_005953	16	2.16415
2274	FHL2	four and a half LIM domains 2	NM_001039492	2	2.16259
113146	AHNAK2	AHNAK nucleoprotein 2	NM_138420	14	2.12985
4494	MT1F	metallothionein 1F	NM_005949	16	2.11115
8614	STC2	stanniocalcin 2	NM_003714	5	2.06056
79156	PLEKHF1	pleckstrin homology domain containing, family F (with FYVE domain) member 1	NM_024310	19	1.95171
23705	CADM1	cell adhesion molecule 1	NM_001098517	11	1.94051
3105	HLA-A	major histocompatibility complex, class I, A	NM_002116	6	1.87759
57146	TMEM159	transmembrane protein 159	NM_020422	16	1.85115
4489	MT1A	metallothionein 1A	NM_005946	16	1.82764
2296	FOXC1	forkhead box C1	NM_001453	6	1.8225
64855	FAM129B	family with sequence similarity 129, member B	NM_001035534	9	1.81999
112616	CMTM7	CKLF-like MARVEL transmembrane domain containing 7	NM_138410	3	1.81648
7832	BTG2	BTG family, member 2	NM_006763	1	1.81053
359948	IRF2BP2	interferon regulatory factor 2 binding protein 2	NM_001077397	1	1.78132
10140	TOB1	transducer of ERBB2, 1	NM_005749	17	1.7761
23199	KIAA0182	KIAA0182	NM_001134473	16	1.77085
2274	FHL2	four and a half LIM domains 2	NM_001039492	2	1.75785
5481	PPID	peptidylprolyl isomerase D	NM_005038	4	1.75034
6924	TCEB3	transcription elongation factor B (SIII), polypeptide 3 (110kDa, elongin A)	NM_003198	1	1.73761
4501	MT1X	metallothionein 1X	NM_005952	16	1.73115
114294	LACTB	lactamase, beta	NM_032857	15	1.72981
9249	DHRS3	dehydrogenase/reductase (SDR family) member 3	NM_004753	1	1.72967
1632	DCI	dodecenoyl-Coenzyme A delta isomerase (3,2 trans-enoyl-Coenzyme A isomerase)	NM_001919	16	1.71736
400451	FAM174B	family with sequence similarity 174, member B	NM_207446	15	1.71592
2584	GALK1	galactokinase 1	NM_000154	17	1.713
221927	C7orf27	chromosome 7 open reading frame 27	NM_152743	7	1.71232
7764	ZNF217	zinc finger protein 217	NM_006526	20	1.68689
3398	ID2	inhibitor of DNA binding 2, dominant negative helix-loop-helix protein	NM_002166	2	1.68049
154141	MBOAT1	membrane bound O-acyltransferase domain containing 1	NM_001080480	6	1.67145
112616	CMTM7	CKLF-like MARVEL transmembrane domain containing 7	NM_138410	3	1.67093
3340	NDST1	N-deacetylase/N-sulfotransferase (heparan glucosaminyl) 1	NM_001543	5	1.66983
6934	TCF7L2	transcription factor 7-like 2 (T-cell specific, HMG-box)	NM_001146274	10	1.65597
163732	CITED4	Cbp/p300-interacting transactivator, with Glu/Asp-rich carboxy-terminal domain, 4	NM_133467	1	1.64704
55653	BCAS4	breast carcinoma amplified sequence 4	NM_001010974	20	1.63208
10057	ABCC5	ATP-binding cassette, sub-family C (CFTR/MRP), member 5	NM_001023587	3	1.62898
5591	PRKDC	protein kinase, DNA-activated, catalytic polypeptide	NM_001081640	8	1.62415
6907	TBL1X	transducin (beta)-like 1X-linked	NM_001139466	X	1.62147
873	CBR1	carbonyl reductase 1	NM_001757	21	1.62075
58533	SNX6	sorting nexin 6	NM_021249	14	1.61793
2017	CTTN	cortactin	NM_005231	11	1.61535
54976	C20orf27	chromosome 20 open reading frame 27	NM_001039140	20	1.61481
147912	SIX5	SIX homeobox 5	NM_175875	19	1.60338
123	PLIN2	perilipin 2	NM_001122	9	1.59935
7421	VDR	vitamin D (1,25- dihydroxyvitamin D3) receptor	NM_000376	12	1.59249
10217	CTDSPL	CTD (carboxy-terminal domain, RNA polymerase II, polypeptide A) small phosphatase-like	NM_001008392	3	1.59209
1026	CDKN1A	cyclin-dependent kinase inhibitor 1A (p21, Cip1)	NM_000389	6	1.58114
55291	SAPS3	SAPS domain family, member 3	NM_001164160	11	1.56973
23052	ENDOD1	endonuclease domain containing 1	NM_015036	11	1.56914
7408	VASP	vasodilator-stimulated phosphoprotein	NM_003370	19	1.56376
29763	PACSIN3	protein kinase C and casein kinase substrate in neurons 3	NM_016223	11	1.56293
359948	IRF2BP2	interferon regulatory factor 2 binding protein 2	NM_001077397	1	1.55786
55653	BCAS4	breast carcinoma amplified sequence 4	NM_001010974	20	1.5544
64798	DEPDC6	DEP domain containing 6	NM_022783	8	1.55273
2289	FKBP5	FK506 binding protein 5	NM_001145775	6	1.55271
91768	CABLES1	Cdk5 and Abl enzyme substrate 1	NM_001100619	18	1.55184
55062	WIPI1	WD repeat domain, phosphoinositide interacting 1	NM_017983	17	1.53754
7917	BAT3	HLA-B associated transcript 3	NM_001098534	6	1.53611
1660	DHX9	DEAH (Asp-Glu-Ala-His) box polypeptide 9	NM_001357	1	1.52626
5580	PRKCD	protein kinase C, delta	NM_006254	3	1.52334
10298	PAK4	p21 protein (Cdc42/Rac)-activated kinase 4	NM_001014831	19	1.51772
65010	SLC26A6	solute carrier family 26, member 6	NM_001040454	3	1.51633
10458	BAIAP2	BAI1-associated protein 2	NM_001144888	17	1.51531
56941	C3orf37	chromosome 3 open reading frame 37	NM_001006109	3	1.5104
868	CBLB	Cas-Br-M (murine) ecotropic retroviral transforming sequence b	NM_170662	3	1.50883
6382	SDC1	syndecan 1	NM_001006946	2	1.50822
79083	MLPH	melanophilin	NM_001042467	2	1.50795
8878	SQSTM1	sequestosome 1	NM_001142298	5	1.50501
84321	THOC3	THO complex 3	NM_032361	5	1.5037
1512	CTSH	cathepsin H	NM_004390	15	1.50359
6618	SNAPC2	small nuclear RNA activating complex, polypeptide 2, 45kDa	NM_003083	19	1.50301
64834	ELOVL1	elongation of very long chain fatty acids (FEN1/Elo2, SUR4/Elo3, yeast)-like 1	NM_022821	1	1.49929
7132	TNFRSF1A	tumor necrosis factor receptor superfamily, member 1A	NM_001065	12	1.49745
6242	RTKN	rhotekin	NM_001015055	2	1.49737
10758	TRAF3IP2	TRAF3 interacting protein 2	NM_001164281	6	1.49711
55954	ZMAT5	zinc finger, matrin type 5	NM_001003692	22	1.49638
10095	ARPC1B	actin related protein 2/3 complex, subunit 1B, 41kDa	NM_005720	7	1.4945
4947	OAZ2	ornithine decarboxylase antizyme 2	NM_002537	15	1.49317
124222	PAQR4	progestin and adipoQ receptor family member IV	NM_152341	16	1.49188
29894	CPSF1	cleavage and polyadenylation specific factor 1, 160kDa	NM_013291	8	1.4911
25942	SIN3A	SIN3 homolog A, transcription regulator (yeast)	NM_001145357	15	1.48925
60370	AVPI1	arginine vasopressin-induced 1	NM_021732	10	1.48412
3108	HLA-DMA	major histocompatibility complex, class II, DM alpha	NM_006120	6	1.4836
641371	ACOT1	acyl-CoA thioesterase 1	NM_001037161	14	1.48039
54936	ADPRHL2	ADP-ribosylhydrolase like 2	NM_017825	1	1.47916
23328	SASH1	SAM and SH3 domain containing 1	NM_015278	6	1.47723
9050	PSTPIP2	proline-serine-threonine phosphatase interacting protein 2	NM_024430	18	1.47482
87	ACTN1	actinin, alpha 1	NM_001102	14	1.47358
10160	FARP1	FERM, RhoGEF (ARHGEF) and pleckstrin domain protein 1 (chondrocyte-derived)	NM_001001715	13	1.47152
25873	RPL36	ribosomal protein L36	NM_015414	19	1.46952
23333	DPY19L1	dpy-19-like 1 (C. elegans)	NM_015283	7	1.46891
64759	TNS3	tensin 3	NM_022748	7	1.46783
64359	NXN	nucleoredoxin	NM_022463	17	1.46641
27440	CECR5	cat eye syndrome chromosome region, candidate 5	NM_017829	22	1.46595
1468	SLC25A10	solute carrier family 25 (mitochondrial carrier; dicarboxylate transporter), member 10	NM_012140	17	1.46526
4155	MBP	myelin basic protein	NM_001025081	18	1.46477
26233	FBXL6	F-box and leucine-rich repeat protein 6	NM_012162	8	1.46462
79929	MAP6D1	MAP6 domain containing 1	NM_024871	3	1.46415
6002	RGS12	regulator of G-protein signaling 12	NM_002926	4	1.46276
8704	B4GALT2	UDP-Gal:betaGlcNAc beta 1,4- galactosyltransferase, polypeptide 2	NM_001005417	1	1.45761
26147	PHF19	PHD finger protein 19	NM_001009936	9	1.45678
1890	TYMP	thymidine phosphorylase	NM_001113755	22	1.4535
123	PLIN2	perilipin 2	NM_001122	9	1.44936
23710	GABARAPL1	GABA(A) receptor-associated protein like 1	NM_031412	12	1.44931
9766	KIAA0247	KIAA0247	NM_014734	14	1.44601
51005	AMDHD2	amidohydrolase domain containing 2	NM_001145815	16	1.44521
6760	SS18	synovial sarcoma translocation, chromosome 18	NM_001007559	18	1.44199
125058	TBC1D16	TBC1 domain family, member 16	NM_019020	17	1.43891
160418	TMTC3	transmembrane and tetratricopeptide repeat containing 3	NM_181783	12	1.43848
5087	PBX1	pre-B-cell leukemia homeobox 1	NM_002585	1	1.43787
85019	C18orf45	chromosome 18 open reading frame 45	NM_032933	18	1.43667
4641	MYO1C	myosin IC	NM_001080779	17	1.43606
64130	LIN7B	lin-7 homolog B (C. elegans)	NM_022165	19	1.43507
54663	WDR74	WD repeat domain 74	NM_018093	11	1.43497
25888	ZNF473	zinc finger protein 473	NM_001006656	19	1.43306
2217	FCGRT	Fc fragment of IgG, receptor, transporter, alpha	NM_001136019	19	1.43031
6548	SLC9A1	solute carrier family 9 (sodium/hydrogen exchanger), member 1	NM_003047	1	1.42865
100008589	RN28S1	RNA, 28S ribosomal 1	NR_003287	22	1.42863
6391	SDHC	succinate dehydrogenase complex, subunit C, integral membrane protein, 15kDa	NM_001035511	1	1.42837
3732	CD82	CD82 molecule	NM_001024844	11	1.42789
5050	PAFAH1B3	platelet-activating factor acetylhydrolase 1b, catalytic subunit 3 (29kDa)	NM_001145939	19	1.42672
25804	LSM4	LSM4 homolog, U6 small nuclear RNA associated (S. cerevisiae)	NM_012321	19	1.42649
1017	CDK2	cyclin-dependent kinase 2	NM_001798	12	1.42601
55616	ASAP3	ArfGAP with SH3 domain, ankyrin repeat and PH domain 3	NM_001143778	1	1.4219
26468	LHX6	LIM homeobox 6	NM_014368	9	1.42028
2161	F12	coagulation factor XII (Hageman factor)	NM_000505	5	1.41866
54541	DDIT4	DNA-damage-inducible transcript 4	NM_019058	10	1.41825
2021	ENDOG	endonuclease G	NM_004435	9	1.41801
399665	FAM102A	family with sequence similarity 102, member A	NM_001035254	9	1.41765
79624	C6orf211	chromosome 6 open reading frame 211	NM_024573	6	1.41728
9580	SOX13	SRY (sex determining region Y)-box 13	NM_005686	1	1.41612
26207	PITPNC1	phosphatidylinositol transfer protein, cytoplasmic 1	NM_012417	17	1.41566
8408	ULK1	unc-51-like kinase 1 (C. elegans)	NM_003565	12	1.4156
7171	TPM4	tropomyosin 4	NM_001145160	19	1.41427
6584	SLC22A5	solute carrier family 22 (organic cation/carnitine transporter), member 5	NM_003060	5	1.41427
3614	IMPDH1	IMP (inosine monophosphate) dehydrogenase 1	NM_000883	7	1.41372
1820	ARID3A	AT rich interactive domain 3A (BRIGHT-like)	NM_005224	19	1.41192
10188	TNK2	tyrosine kinase, non-receptor, 2	NM_001010938	3	1.41159
84187	TMEM164	transmembrane protein 164	NM_017698	X	1.40932
4043	LRPAP1	low density lipoprotein receptor-related protein associated protein 1	NM_002337	4	1.40861
27347	STK39	serine threonine kinase 39 (STE20/SPS1 homolog, yeast)	NM_013233	2	1.40664
23170	TTLL12	tubulin tyrosine ligase-like family, member 12	NM_015140	22	1.40639
83862	TMEM120A	transmembrane protein 120A	NM_031925	7	1.40553
10587	TXNRD2	thioredoxin reductase 2	NM_006440	22	1.40452
54733	SLC35F2	solute carrier family 35, member F2	NM_017515	11	1.4031
54463	FAM134B	family with sequence similarity 134, member B	NM_001034850	5	1.40111
1355	COX15	COX15 homolog, cytochrome c oxidase assembly protein (yeast)	NM_004376	10	1.40096
8495	PPFIBP2	PTPRF interacting protein, binding protein 2 (liprin beta 2)	NM_003621	11	1.40092
23475	QPRT	quinolinate phosphoribosyltransferase	NM_014298	16	1.40034
23421	ITGB3BP	integrin beta 3 binding protein (beta3-endonexin)	NM_014288	1	-1.40008
5099	PCDH7	protocadherin 7	NM_002589	4	-1.40011
140890	SFRS12	splicing factor, arginine/serine-rich 12	NM_001077199	5	-1.40064
729421	LOC729421	hypothetical LOC729421	XM_001133682	5	-1.40092
7525	YES1	v-yes-1 Yamaguchi sarcoma viral oncogene homolog 1	NM_005433	18	-1.40095
55171	TBCCD1	TBCC domain containing 1	NM_001134415	3	-1.40096
51053	GMNN	geminin, DNA replication inhibitor	NM_015895	6	-1.40133
1349	COX7B	cytochrome c oxidase subunit VIIb	NM_001866	X	-1.40197
10466	COG5	component of oligomeric golgi complex 5	NM_001161520	7	-1.40237
5733	PTGER3	prostaglandin E receptor 3 (subtype EP3)	NM_000957	1	-1.40238
51121	RPL26L1	ribosomal protein L26-like 1	NM_016093	5	-1.40269
23411	SIRT1	sirtuin (silent mating type information regulation 2 homolog) 1 (S. cerevisiae)	NM_001142498	10	-1.40293
472	ATM	ataxia telangiectasia mutated	NM_000051	11	-1.40295
9338	TCEAL1	transcription elongation factor A (SII)-like 1	NM_001006639	X	-1.40327
114799	ESCO1	establishment of cohesion 1 homolog 1 (S. cerevisiae)	NM_052911	18	-1.40337
8836	GGH	gamma-glutamyl hydrolase (conjugase, folylpolygammaglutamyl hydrolase)	NM_003878	8	-1.40374
8334	HIST1H2AC	histone cluster 1, H2ac	NM_003512	6	-1.40425
22929	SEPHS1	selenophosphate synthetase 1	NM_012247	10	-1.40539
65056	GPBP1	GC-rich promoter binding protein 1	NM_001127235	5	-1.40563
11235	PDCD10	programmed cell death 10	NM_007217	3	-1.40658
131118	DNAJC19	DnaJ (Hsp40) homolog, subfamily C, member 19	NM_145261	3	-1.4072
10730	YME1L1	YME1-like 1 (S. cerevisiae)	NM_014263	10	-1.40771
51174	TUBD1	tubulin, delta 1	NM_016261	17	-1.40844
5358	PLS3	plastin 3	NM_001136025	X	-1.40848
4781	NFIB	nuclear factor I/B	NM_005596	9	-1.40864
22862	FNDC3A	fibronectin type III domain containing 3A	NM_001079673	13	-1.40904
81573	ANKRD13C	ankyrin repeat domain 13C	NM_030816	1	-1.40946
60313	GPBP1L1	GC-rich promoter binding protein 1-like 1	NM_021639	1	-1.40982
84792	C7orf70	chromosome 7 open reading frame 70	NM_001037163	7	-1.41066
4085	MAD2L1	MAD2 mitotic arrest deficient-like 1 (yeast)	NM_002358	4	-1.41108
55830	GLT8D1	glycosyltransferase 8 domain containing 1	NM_001010983	3	-1.41112
9774	BCLAF1	BCL2-associated transcription factor 1	NM_001077440	6	-1.41218
26973	CHORDC1	cysteine and histidine-rich domain (CHORD)-containing 1	NM_001144073	11	-1.41277
10769	PLK2	polo-like kinase 2 (Drosophila)	NM_006622	5	-1.41279
79717	PPCS	phosphopantothenoylcysteine synthetase	NM_001077447	1	-1.41279
151194	FAM119A	family with sequence similarity 119, member A	NM_001127395	2	-1.4128
64288	ZNF323	zinc finger protein 323	NM_001135215	6	-1.4133
8674	VAMP4	vesicle-associated membrane protein 4	NM_003762	1	-1.41402
11261	CHP	calcium binding protein P22	NM_007236	15	-1.41434
115294	PCMTD1	protein-L-isoaspartate (D-aspartate) O-methyltransferase domain containing 1	NM_052937	8	-1.41442
56521	DNAJC12	DnaJ (Hsp40) homolog, subfamily C, member 12	NM_021800	10	-1.41595
55033	FKBP14	FK506 binding protein 14, 22 kDa	NM_017946	7	-1.41654
29880	ALG5	asparagine-linked glycosylation 5, dolichyl-phosphate beta-glucosyltransferase homolog (S. cerevisiae)	NM_001142364	13	-1.41734
130355	C2orf76	chromosome 2 open reading frame 76	NM_001017927	2	-1.41773
10728	PTGES3	prostaglandin E synthase 3 (cytosolic)	NM_006601	12	-1.41793
303	ANXA2P1	annexin A2 pseudogene 1	NR_001562	4	-1.41961
51315	KRCC1	lysine-rich coiled-coil 1	NM_016618	2	-1.41978
4942	OAT	ornithine aminotransferase	NM_000274	10	-1.42016
221154	EFHA1	EF-hand domain family, member A1	NM_152726	13	-1.42102
10412	NSA2	NSA2 ribosome biogenesis homolog (S. cerevisiae)	NM_014886	5	-1.42149
8559	PRPF18	PRP18 pre-mRNA processing factor 18 homolog (S. cerevisiae)	NM_003675	10	-1.42178
55973	BCAP29	B-cell receptor-associated protein 29	NM_001008405	7	-1.42293
51619	UBE2D4	ubiquitin-conjugating enzyme E2D 4 (putative)	NM_015983	7	-1.42308
4706	NDUFAB1	NADH dehydrogenase (ubiquinone) 1, alpha/beta subcomplex, 1, 8kDa	NM_005003	16	-1.42333
583	BBS2	Bardet-Biedl syndrome 2	NM_031885	16	-1.42343
55032	SLC35A5	solute carrier family 35, member A5	NM_017945	3	-1.42381
28973	MRPS18B	mitochondrial ribosomal protein S18B	NM_014046	6	-1.42387
6670	SP3	Sp3 transcription factor	NM_001017371	2	-1.42388
7769	ZNF226	zinc finger protein 226	NM_001032372	19	-1.42476
51015	ISOC1	isochorismatase domain containing 1	NM_016048	5	-1.4262
56034	PDGFC	platelet derived growth factor C	NM_016205	4	-1.42667
83940	TATDN1	TatD DNase domain containing 1	NM_001146160	8	-1.42697
58505	OSTC	oligosaccharyltransferase complex subunit	NM_021227	4	-1.42757
54802	TRIT1	tRNA isopentenyltransferase 1	NM_017646	1	-1.42828
60496	AASDHPPT	aminoadipate-semialdehyde dehydrogenase-phosphopantetheinyl transferase	NM_015423	11	-1.42907
23158	TBC1D9	TBC1 domain family, member 9 (with GRAM domain)	NM_015130	4	-1.4293
1719	DHFR	dihydrofolate reductase	NM_000791	5	-1.42947
2258	FGF13	fibroblast growth factor 13	NM_001139498	X	-1.43024
139886	SPIN4	spindlin family, member 4	NM_001012968	X	-1.43056
10286	BCAS2	breast carcinoma amplified sequence 2	NM_005872	1	-1.43079
699	BUB1	budding uninhibited by benzimidazoles 1 homolog (yeast)	NM_004336	2	-1.43101
64105	CENPK	centromere protein K	NM_022145	5	-1.43134
7411	VBP1	von Hippel-Lindau binding protein 1	NM_003372	X	-1.43154
9352	TXNL1	thioredoxin-like 1	NM_004786	18	-1.4321
9678	PHF14	PHD finger protein 14	NM_001007157	7	-1.43219
677	ZFP36L1	zinc finger protein 36, C3H type-like 1	NM_004926	14	-1.43227
51124	IER3IP1	immediate early response 3 interacting protein 1	NM_016097	18	-1.43454
1774	DNASE1L1	deoxyribonuclease I-like 1	NM_001009932	X	-1.43546
30061	SLC40A1	solute carrier family 40 (iron-regulated transporter), member 1	NM_014585	2	-1.43579
8099	CDK2AP1	cyclin-dependent kinase 2 associated protein 1	NM_004642	12	-1.43601
6879	TAF7	TAF7 RNA polymerase II, TATA box binding protein (TBP)-associated factor, 55kDa	NM_005642	5	-1.43604
169200	TMEM64	transmembrane protein 64	NM_001008495	8	-1.43623
29080	CCDC59	coiled-coil domain containing 59	NM_014167	12	-1.43757
23118	TAB2	TGF-beta activated kinase 1/MAP3K7 binding protein 2	NM_015093	6	-1.43802
7257	TSNAX	translin-associated factor X	NM_005999	1	-1.43915
9403	SEP15	15 kDa selenoprotein	NM_004261	1	-1.43956
200728	TMEM17	transmembrane protein 17	NM_198276	2	-1.44058
2287	FKBP3	FK506 binding protein 3, 25kDa	NM_002013	14	-1.4421
2745	GLRX	glutaredoxin (thioltransferase)	NM_001118890	5	-1.44233
54443	ANLN	anillin, actin binding protein	NM_018685	7	-1.44278
10252	SPRY1	sprouty homolog 1, antagonist of FGF signaling (Drosophila)	NM_005841	4	-1.44449
132321	C4orf33	chromosome 4 open reading frame 33	NM_001099783	4	-1.44462
11345	GABARAPL2	GABA(A) receptor-associated protein-like 2	NM_007285	16	-1.44527
55552	ZNF823	zinc finger protein 823	NM_001080493	19	-1.44562
8649	MAPKSP1	MAPK scaffold protein 1	NM_021970	4	-1.44603
221037	JMJD1C	jumonji domain containing 1C	NM_004241	10	-1.44626
6392	SDHD	succinate dehydrogenase complex, subunit D, integral membrane protein	NM_003002	11	-1.44657
10124	ARL4A	ADP-ribosylation factor-like 4A	NM_001037164	7	-1.44867
4925	NUCB2	nucleobindin 2	NM_005013	11	-1.44928
6230	RPS25	ribosomal protein S25	NM_001028	11	-1.45121
55293	UEVLD	UEV and lactate/malate dehyrogenase domains	NM_001040697	11	-1.45192
55635	DEPDC1	DEP domain containing 1	NM_001114120	1	-1.45199
9723	SEMA3E	sema domain, immunoglobulin domain (Ig), short basic domain, secreted, (semaphorin) 3E	NM_012431	7	-1.45338
829	CAPZA1	capping protein (actin filament) muscle Z-line, alpha 1	NM_006135	1	-1.4548
51263	MRPL30	mitochondrial ribosomal protein L30	NM_145212	2	-1.45611
118932	ANKRD22	ankyrin repeat domain 22	NM_144590	10	-1.45686
6950	TCP1	t-complex 1	NM_001008897	6	-1.45764
1407	CRY1	cryptochrome 1 (photolyase-like)	NM_004075	12	-1.4589
57541	ZNF398	zinc finger protein 398	NM_020781	7	-1.45923
6102	RP2	retinitis pigmentosa 2 (X-linked recessive)	NM_006915	X	-1.45924
1850	DUSP8	dual specificity phosphatase 8	NM_004420	11	-1.46056
7095	SEC62	SEC62 homolog (S. cerevisiae)	NM_003262	3	-1.46355
2287	FKBP3	FK506 binding protein 3, 25kDa	NM_002013	14	-1.46365
79982	DNAJB14	DnaJ (Hsp40) homolog, subfamily B, member 14	NM_001031723	4	-1.46464
79898	ZNF613	zinc finger protein 613	NM_001031721	19	-1.46523
3912	LAMB1	laminin, beta 1	NM_002291	7	-1.46601
7705	ZNF146	zinc finger protein 146	NM_001099638	19	-1.46753
126272	EID2B	EP300 interacting inhibitor of differentiation 2B	NM_152361	19	-1.46812
167227	DCP2	DCP2 decapping enzyme homolog (S. cerevisiae)	NM_152624	5	-1.46854
80867	HCG2P7	HLA complex group 2 pseudogene 7	NR_001318	6	-1.47414
114882	OSBPL8	oxysterol binding protein-like 8	NM_001003712	12	-1.47561
55650	PIGV	phosphatidylinositol glycan anchor biosynthesis, class V	NM_017837	1	-1.47566
55450	CAMK2N1	calcium/calmodulin-dependent protein kinase II inhibitor 1	NM_018584	1	-1.47611
90488	C12orf23	chromosome 12 open reading frame 23	NM_152261	12	-1.4764
10521	DDX17	DEAD (Asp-Glu-Ala-Asp) box polypeptide 17	NM_001098504	22	-1.47838
6742	SSBP1	single-stranded DNA binding protein 1	NM_003143	7	-1.4786
25805	BAMBI	BMP and activin membrane-bound inhibitor homolog (Xenopus laevis)	NM_012342	10	-1.47948
22908	SACM1L	SAC1 suppressor of actin mutations 1-like (yeast)	NM_014016	3	-1.4801
64343	AZI2	5-azacytidine induced 2	NM_001134432	3	-1.48024
51134	CCDC41	coiled-coil domain containing 41	NM_001042399	12	-1.48224
25994	HIGD1A	HIG1 hypoxia inducible domain family, member 1A	NM_001099668	3	-1.4844
3725	JUN	jun oncogene	NM_002228	1	-1.48459
51196	PLCE1	phospholipase C, epsilon 1	NM_001165979	10	-1.48578
987	LRBA	LPS-responsive vesicle trafficking, beach and anchor containing	NM_006726	4	-1.48651
10565	ARFGEF1	ADP-ribosylation factor guanine nucleotide-exchange factor 1(brefeldin A-inhibited)	NM_006421	8	-1.48731
8821	INPP4B	inositol polyphosphate-4-phosphatase, type II, 105kDa	NM_001101669	4	-1.48749
23390	ZDHHC17	zinc finger, DHHC-type containing 17	NM_015336	12	-1.4886
56521	DNAJC12	DnaJ (Hsp40) homolog, subfamily C, member 12	NM_021800	10	-1.49009
1478	CSTF2	cleavage stimulation factor, 3' pre-RNA, subunit 2, 64kDa	NM_001325	X	-1.4907
6310	ATXN1	ataxin 1	NM_000332	6	-1.49082
379	ARL4D	ADP-ribosylation factor-like 4D	NM_001661	17	-1.49213
51315	KRCC1	lysine-rich coiled-coil 1	NM_016618	2	-1.49268
10480	EIF3M	eukaryotic translation initiation factor 3, subunit M	NM_006360	11	-1.49645
132720	C4orf32	chromosome 4 open reading frame 32	NM_152400	4	-1.50036
1843	DUSP1	dual specificity phosphatase 1	NM_004417	5	-1.50053
51071	DERA	2-deoxyribose-5-phosphate aldolase homolog (C. elegans)	NM_015954	12	-1.50131
8848	TSC22D1	TSC22 domain family, member 1	NM_006022	13	-1.50156
7286	TUFT1	tuftelin 1	NM_001126337	1	-1.50258
6309	SC5DL	sterol-C5-desaturase (ERG3 delta-5-desaturase homolog, S. cerevisiae)-like	NM_001024956	11	-1.50325
25879	DCAF13	DDB1 and CUL4 associated factor 13	NM_015420	8	-1.50421
26224	FBXL3	F-box and leucine-rich repeat protein 3	NM_012158	13	-1.50423
26272	FBXO4	F-box protein 4	NM_012176	5	-1.50589
7532	YWHAG	tyrosine 3-monooxygenase/tryptophan 5-monooxygenase activation protein, gamma polypeptide	NM_012479	7	-1.50982
57477	SHROOM4	shroom family member 4	NM_020717	X	-1.51887
4214	MAP3K1	mitogen-activated protein kinase kinase kinase 1	NM_005921	5	-1.51918
284	ANGPT1	angiopoietin 1	NM_001146	8	-1.5216
9338	TCEAL1	transcription elongation factor A (SII)-like 1	NM_001006639	X	-1.52166
22931	RAB18	RAB18, member RAS oncogene family	NM_021252	10	-1.52751
10920	COPS8	COP9 constitutive photomorphogenic homolog subunit 8 (Arabidopsis)	NM_006710	2	-1.52926
11221	DUSP10	dual specificity phosphatase 10	NM_007207	1	-1.53122
79694	MANEA	mannosidase, endo-alpha	NM_024641	6	-1.53127
51330	TNFRSF12A	tumor necrosis factor receptor superfamily, member 12A	NM_016639	16	-1.53133
79627	OGFRL1	opioid growth factor receptor-like 1	NM_024576	6	-1.53162
7341	SUMO1	SMT3 suppressor of mif two 3 homolog 1 (S. cerevisiae)	NM_001005781	2	-1.53241
26091	HERC4	hect domain and RLD 4	NM_015601	10	-1.53413
10955	SERINC3	serine incorporator 3	NM_006811	20	-1.53427
142679	DUSP19	dual specificity phosphatase 19	NM_001142314	2	-1.53746
8773	SNAP23	synaptosomal-associated protein, 23kDa	NM_003825	15	-1.53922
5016	OVGP1	oviductal glycoprotein 1, 120kDa	NM_002557	1	-1.5418
1902	LPAR1	lysophosphatidic acid receptor 1	NM_001401	9	-1.54223
136647	C7orf11	chromosome 7 open reading frame 11	NM_138701	7	-1.54578
7291	TWIST1	twist homolog 1 (Drosophila)	NM_000474	7	-1.54795
10342	TFG	TRK-fused gene	NM_001007565	3	-1.54805
10981	RAB32	RAB32, member RAS oncogene family	NM_006834	6	-1.55367
27258	LSM3	LSM3 homolog, U6 small nuclear RNA associated (S. cerevisiae)	NM_014463	3	-1.55492
7516	XRCC2	X-ray repair complementing defective repair in Chinese hamster cells 2	NM_005431	7	-1.55595
1545	CYP1B1	cytochrome P450, family 1, subfamily B, polypeptide 1	NM_000104	2	-1.5569
51602	NOP58	NOP58 ribonucleoprotein homolog (yeast)	NM_015934	2	-1.55731
214	ALCAM	activated leukocyte cell adhesion molecule	NM_001627	3	-1.55981
51122	COMMD2	COMM domain containing 2	NM_016094	3	-1.56018
51128	SAR1B	SAR1 homolog B (S. cerevisiae)	NM_001033503	5	-1.56254
26053	AUTS2	autism susceptibility candidate 2	NM_001127231	7	-1.56921
90293	KLHL13	kelch-like 13 (Drosophila)	NM_001168299	X	-1.57206
84898	PLXDC2	plexin domain containing 2	NM_032812	10	-1.57225
5757	PTMA	prothymosin, alpha	NM_001099285	2	-1.57625
23047	PDS5B	PDS5, regulator of cohesion maintenance, homolog B (S. cerevisiae)	NM_015032	13	-1.58487
8089	YEATS4	YEATS domain containing 4	NM_006530	12	-1.58692
5241	PGR	progesterone receptor	NM_000926	11	-1.59517
11034	DSTN	destrin (actin depolymerizing factor)	NM_001011546	20	-1.60703
114088	TRIM9	tripartite motif-containing 9	NM_015163	14	-1.60791
6594	SMARCA1	SWI/SNF related, matrix associated, actin dependent regulator of chromatin, subfamily a, member 1	NM_003069	X	-1.60972
79717	PPCS	phosphopantothenoylcysteine synthetase	NM_001077447	1	-1.61223
134492	NUDCD2	NudC domain containing 2	NM_145266	5	-1.61287
1519	CTSO	cathepsin O	NM_001334	4	-1.61398
144501	KRT80	keratin 80	NM_001081492	12	-1.61923
2059	EPS8	epidermal growth factor receptor pathway substrate 8	NM_004447	12	-1.62878
5870	RAB6A	RAB6A, member RAS oncogene family	NM_002869	11	-1.63219
57515	SERINC1	serine incorporator 1	NM_020755	6	-1.63274
100130236	LOC100130236	hypothetical LOC100130236	XM_001717565	1	-1.63487
2888	GRB14	growth factor receptor-bound protein 14	NM_004490	2	-1.63589
644131	LOC644131	similar to chaperonin containing TCP1, subunit 8 (theta)	XR_017481	1	-1.63591
4942	OAT	ornithine aminotransferase	NM_000274	10	-1.63683
64116	SLC39A8	solute carrier family 39 (zinc transporter), member 8	NM_001135146	4	-1.64982
60496	AASDHPPT	aminoadipate-semialdehyde dehydrogenase-phosphopantetheinyl transferase	NM_015423	11	-1.65194
83641	FAM107B	family with sequence similarity 107, member B	NM_031453	10	-1.6544
10252	SPRY1	sprouty homolog 1, antagonist of FGF signaling (Drosophila)	NM_005841	4	-1.65794
6867	TACC1	transforming, acidic coiled-coil containing protein 1	NM_001122824	8	-1.65993
590	BCHE	butyrylcholinesterase	NM_000055	3	-1.66679
84191	FAM96A	family with sequence similarity 96, member A	NM_001014812	15	-1.66912
6133	RPL9	ribosomal protein L9	NM_000661	4	-1.67593
10200	MPHOSPH6	M-phase phosphoprotein 6	NM_005792	16	-1.68129
5734	PTGER4	prostaglandin E receptor 4 (subtype EP4)	NM_000958	5	-1.69063
1407	CRY1	cryptochrome 1 (photolyase-like)	NM_004075	12	-1.69876
11215	AKAP11	A kinase (PRKA) anchor protein 11	NM_016248	13	-1.71217
7644	ZNF91	zinc finger protein 91	NM_003430	19	-1.71321
1030	CDKN2B	cyclin-dependent kinase inhibitor 2B (p15, inhibits CDK4)	NM_004936	9	-1.71861
7485	WRB	tryptophan rich basic protein	NM_001146218	21	-1.72453
23213	SULF1	sulfatase 1	NM_001128204	8	-1.72988
5738	PTGFRN	prostaglandin F2 receptor negative regulator	NM_020440	1	-1.7304
9788	MTSS1	metastasis suppressor 1	NM_014751	8	-1.73059
51290	ERGIC2	ERGIC and golgi 2	NM_016570	12	-1.73156
54931	RG9MTD1	RNA (guanine-9-) methyltransferase domain containing 1	NM_017819	3	-1.73551
3554	IL1R1	interleukin 1 receptor, type I	NM_000877	2	-1.73718
55775	TDP1	tyrosyl-DNA phosphodiesterase 1	NM_001008744	14	-1.74239
11215	AKAP11	A kinase (PRKA) anchor protein 11	NM_016248	13	-1.75689
51313	FAM198B	family with sequence similarity 198, member B	NM_001031700	4	-1.75797
8467	SMARCA5	SWI/SNF related, matrix associated, actin dependent regulator of chromatin, subfamily a, member 5	NM_003601	4	-1.76766
303	ANXA2P1	annexin A2 pseudogene 1	NR_001562	4	-1.78343
284	ANGPT1	angiopoietin 1	NM_001146	8	-1.79174
22943	DKK1	dickkopf homolog 1 (Xenopus laevis)	NM_012242	10	-1.79701
9208	LRRFIP1	leucine rich repeat (in FLII) interacting protein 1	NM_001137550	2	-1.80877
340252	ZNF680	zinc finger protein 680	NM_001130022	7	-1.83196
5733	PTGER3	prostaglandin E receptor 3 (subtype EP3)	NM_000957	1	-1.84853
25840	METTL7A	methyltransferase like 7A	NM_014033	12	-1.86147
8543	LMO4	LIM domain only 4	NM_006769	1	-1.88689
64116	SLC39A8	solute carrier family 39 (zinc transporter), member 8	NM_001135146	4	-1.93203
10627	MYL12A	myosin, light chain 12A, regulatory, non-sarcomeric	NM_006471	18	-1.93704
8543	LMO4	LIM domain only 4	NM_006769	1	-1.98517
259266	ASPM	asp (abnormal spindle) homolog, microcephaly associated (Drosophila)	NM_018136	1	-1.99282
51104	FAM108B1	family with sequence similarity 108, member B1	NM_001025780	9	-2.00406
84976	DISP1	dispatched homolog 1 (Drosophila)	NM_032890	1	-2.01205
902	CCNH	cyclin H	NM_001239	5	-2.01846
114088	TRIM9	tripartite motif-containing 9	NM_015163	14	-2.02362
3899	AFF3	AF4/FMR2 family, member 3	NM_001025108	2	-2.02834
2947	GSTM3	glutathione S-transferase mu 3 (brain)	NM_000849	1	-2.10817
1030	CDKN2B	cyclin-dependent kinase inhibitor 2B (p15, inhibits CDK4)	NM_004936	9	-2.13752
30061	SLC40A1	solute carrier family 40 (iron-regulated transporter), member 1	NM_014585	2	-2.17211
65997	RASL11B	RAS-like, family 11, member B	NM_023940	4	-2.2471
283078	MKX	mohawk homeobox	NM_173576	10	-2.33849
4693	NDP	Norrie disease (pseudoglioma)	NM_000266	X	-2.36674
26986	PABPC1	poly(A) binding protein, cytoplasmic 1	NM_002568	8	-2.43519
