# Supplementary material for: Genome-Wide Progesterone Receptor Binding: Cell Type-Specific and Shared Mechanisms in T47D Breast Cancer Cells and Primary Leiomyoma Cells
Source: PLoS One. 2012 Jan 17;7(1):e29021. doi: 10.1371/journal.pone.0029021 (PMC3260146; doi:10.1371/journal.pone.0029021)
Supplement: Table S5 — Genes regulated by RU486 in leiomyoma cells. (XLS) [file pone.0029021.s006.xls]

## Sheet: FC>|1.30|
Supplemental Table S5. Genes regulated by RU486 in leiomyoma cells.
Entrez ID	Symbol	Gene name	RefSeq	Chromosome	FC (leiomyoma, treated vs. control)
51129	ANGPTL4	angiopoietin-like 4	NM_001039667	19	2.97098
123	PLIN2	perilipin 2	NM_001122	9	1.71359
4599	MX1	myxovirus (influenza virus) resistance 1, interferon-inducible protein p78 (mouse)	NM_001144925	21	1.56972
123	PLIN2	perilipin 2	NM_001122	9	1.55086
51129	ANGPTL4	angiopoietin-like 4	NM_001039667	19	1.49785
2193	FARSA	phenylalanyl-tRNA synthetase, alpha subunit	NM_004461	19	1.37838
6598	SMARCB1	SWI/SNF related, matrix associated, actin dependent regulator of chromatin, subfamily b, member 1	NM_001007468	22	1.3504
10548	TM9SF1	transmembrane 9 superfamily member 1	NM_001014842	14	1.3491
23406	COTL1	coactosin-like 1 (Dictyostelium)	NM_021149	16	1.34723
8729	GBF1	golgi brefeldin A resistant guanine nucleotide exchange factor 1	NM_004193	10	1.34451
3326	HSP90AB1	heat shock protein 90kDa alpha (cytosolic), class B member 1	NM_007355	6	1.34209
28996	HIPK2	homeodomain interacting protein kinase 2	NM_001113239	7	1.34196
5831	PYCR1	pyrroline-5-carboxylate reductase 1	NM_006907	17	1.34026
51621	KLF13	Kruppel-like factor 13	NM_015995	15	1.33675
10766	TOB2	transducer of ERBB2, 2	NM_016272	22	1.33583
4054	LTBP3	latent transforming growth factor beta binding protein 3	NM_001130144	11	1.33407
11319	ECD	ecdysoneless homolog (Drosophila)	NM_001135752	10	1.32905
1891	ECH1	enoyl Coenzyme A hydratase 1, peroxisomal	NM_001398	19	1.32875
55193	PBRM1	polybromo 1	NM_018165	3	1.32369
533	ATP6V0B	ATPase, H+ transporting, lysosomal 21kDa, V0 subunit b	NM_001039457	1	1.32237
146223	CMTM4	CKLF-like MARVEL transmembrane domain containing 4	NM_178818	16	1.31991
387036	GUSBL1	glucuronidase, beta-like 1	NR_003504	6	1.31448
9138	ARHGEF1	Rho guanine nucleotide exchange factor (GEF) 1	NM_004706	19	1.31314
2275	FHL3	four and a half LIM domains 3	NM_004468	1	1.31133
788	SLC25A20	solute carrier family 25 (carnitine/acylcarnitine translocase), member 20	NM_000387	3	1.30936
81618	ITM2C	integral membrane protein 2C	NM_001012514	2	1.30684
2537	IFI6	interferon, alpha-inducible protein 6	NM_002038	1	1.3049
3704	ITPA	inosine triphosphatase (nucleoside triphosphate pyrophosphatase)	NM_033453	20	1.30341
23351	KHNYN	KH and NYN domain containing	NM_015299	14	1.3023
2539	G6PD	glucose-6-phosphate dehydrogenase	NM_000402	X	1.30175
5428	POLG	polymerase (DNA directed), gamma	NM_001126131	15	1.30027
303	ANXA2P1	annexin A2 pseudogene 1	NR_001562	4	-1.30328
56889	TM9SF3	transmembrane 9 superfamily member 3	NM_020123	10	-1.30513
2130	EWSR1	Ewing sarcoma breakpoint region 1	NM_001163285	22	-1.30647
389787	LOC389787	similar to tumor protein, translationally-controlled 1	XM_001717250	9	-1.30661
7485	WRB	tryptophan rich basic protein	NM_001146218	21	-1.30716
9497	SLC4A7	solute carrier family 4, sodium bicarbonate cotransporter, member 7	NM_003615	3	-1.30901
3423	IDS	iduronate 2-sulfatase	NM_000202	X	-1.31123
831	CAST	calpastatin	NM_001042440	5	-1.31263
1022	CDK7	cyclin-dependent kinase 7	NM_001799	5	-1.31317
9619	ABCG1	ATP-binding cassette, sub-family G (WHITE), member 1	NM_004915	21	-1.31361
85395	C21orf70	chromosome 21 open reading frame 70	NM_058190	21	-1.32208
3099	HK2	hexokinase 2	NM_000189	2	-1.32322
5962	RDX	radixin	NM_002906	11	-1.32386
874	CBR3	carbonyl reductase 3	NM_001236	21	-1.3293
2286	FKBP2	FK506 binding protein 2, 13kDa	NM_001135208	11	-1.33133
343477	HSP90B3P	heat shock protein 90kDa beta (Grp94), member 3 (pseudogene)	NR_003130	1	-1.33196
3832	KIF11	kinesin family member 11	NM_004523	10	-1.33508
6594	SMARCA1	SWI/SNF related, matrix associated, actin dependent regulator of chromatin, subfamily a, member 1	NM_003069	X	-1.34978
23041	MON2	MON2 homolog (S. cerevisiae)	NM_015026	12	-1.34987
11340	EXOSC8	exosome component 8	NM_181503	13	-1.35222
51309	ARMCX1	armadillo repeat containing, X-linked 1	NM_016608	X	-1.35776
26986	PABPC1	poly(A) binding protein, cytoplasmic 1	NM_002568	8	-1.35828
2965	GTF2H1	general transcription factor IIH, polypeptide 1, 62kDa	NM_001142307	11	-1.35958
115123	40240	membrane-associated ring finger (C3HC4) 3	NM_178450	5	-1.37727
2825	GPR1	G protein-coupled receptor 1	NM_001098199	2	-1.38088
7178	TPT1	tumor protein, translationally-controlled 1	NM_003295	13	-1.38304
79692	ZNF322A	zinc finger protein 322A	NM_024639	6	-1.3856
11267	SNF8	SNF8, ESCRT-II complex subunit, homolog (S. cerevisiae)	NM_007241	17	-1.38788
5757	PTMA	prothymosin, alpha	NM_001099285	2	-1.39637
10632	ATP5L	ATP synthase, H+ transporting, mitochondrial F0 complex, subunit G	NM_006476	11	-1.43611
10960	LMAN2	lectin, mannose-binding 2	NM_006816	5	-1.45017
64710	NUCKS1	nuclear casein kinase and cyclin-dependent kinase substrate 1	NM_022731	1	-1.5402
829	CAPZA1	capping protein (actin filament) muscle Z-line, alpha 1	NM_006135	1	-1.61925
